# Supplementary material for: Association Between Family Dysfunction and Risk for Eating Disorders in Adolescents
Source: J Clin Med. 2026 Feb 25;15(5):1726. doi: 10.3390/jcm15051726 (PMC12985996; doi:10.3390/jcm15051726)
Supplement: Supplementary file 1 [file jcm-15-01726-s001.zip]

Archive with 1 entries (1 files):
- jcm-3968814-supplementary.pdf
